# Supplementary material for: In Vivo Anti-Inflammatory Effect, Antioxidant Activity, and Polyphenolic Content of Extracts from Capsicum chinense By-Products
Source: Molecules. 2022 Feb 16;27(4):1323. doi: 10.3390/molecules27041323 (PMC8880488; doi:10.3390/molecules27041323)
Supplement: Supplementary file 1 [file molecules-27-01323-s001.zip]

Archive with 1 entries (1 files):
- molecules-1577650-supplementary.pdf
